# Supplementary material for: The Growth–Climate Relationships of Three Dominant Subalpine Conifers on the Baima Snow Mountain in the Southeastern Tibetan Plateau
Source: Plants (Basel). 2024 Jun 14;13(12):1645. doi: 10.3390/plants13121645 (PMC11207451; doi:10.3390/plants13121645)
Supplement: Supplementary file 1 [file plants-13-01645-s001.zip]

Archive with 1 entries (1 files):
- plants-3028957-supplementary.pdf
